# Supplementary material for: Phytochemical Profiles and Antimicrobial Activity of Selected Populus spp. Bud Extracts
Source: Molecules. 2024 Jan 16;29(2):437. doi: 10.3390/molecules29020437 (PMC10819791; doi:10.3390/molecules29020437)
Supplement: Supplementary file 1 [file molecules-29-00437-s001.zip]

Archive with 1 entries (1 files):
- molecules-2767293-supplementary.pdf
